# Supplementary material for: Wellbeing Training Based on Contemplative Practices in a Sample of Intensive Care and Homecare Professionals: A Pilot and Feasibility Non-Randomized Clinical Trial
Source: Int J Environ Res Public Health. 2022 Oct 12;19(20):13137. doi: 10.3390/ijerph192013137 (PMC9603612; doi:10.3390/ijerph192013137)
Supplement: Supplementary file 1 [file ijerph-19-13137-s001.zip]

Archive with 1 entries (1 files):
- ijerph-1902717-supplementary.pdf
